# Supplementary material for: Impact of Protease Inhibitor-Based Highly Active Antiretroviral Therapy on Fetal Subcutaneous Fat Tissue in HIV-Pregnant Women in a Middle-Income Country
Source: Viruses. 2023 Dec 20;16(1):10. doi: 10.3390/v16010010 (PMC10818469; doi:10.3390/v16010010)
Supplement: Supplementary file 1 [file viruses-16-00010-s001.zip]

Archive with 1 entries (1 files):
- viruses-2745104-SI.pdf
